# Supplementary material for: A novel virus-inducible enhancer of the interferon-β gene with tightly linked promoter and enhancer activities
Source: Nucleic Acids Res. 2014 Oct 27;42(20):12537–54. doi: 10.1093/nar/gku1018 (PMC4227751; doi:10.1093/nar/gku1018)
Supplement: SUPPLEMENTARY DATA [file supp_gku1018_nar-02205-x-2014-File012.xls]

## Sheet: Cloning Primers
Cloning primers
Primer Name	Primer sequence	Use		Construct name	Construct use
-110FH	aagcttCCTTTCTCCATGGGTATGGCCT	amplify the IFNb promoter and proximal enhancer to create pGL3-110		pGL3-basic	establish baseline expression of Luciferase on construct with no transcriptional elements
-110RX	ctcgagCTAAAATGTAAATGACATAGGAAAACTG	amplify the IFNb promoter and proximal enhancer to create pGL3-110		pGL3-promoter	establish baseline expression of Luciferase driven by the SV40 promoter
qmutISRE-FF.2	caatgagggtgatgcaacaagtgaaaaggatcctaaatgtgaattgtcg	mutate L2 ISRE in Quikchange reaction (mutation in red)		pGL3-110	Assess baseline promoter activity of the endogenous IFNb promoter
qmutISRE-RF.2	cgacaattcacatttaggatccttttcacttgttgcatcaccctcattg	mutate L2 ISRE in Quikchange reaction (mutation in red)		pGL3-L1F.1	Testing promoter activity of L1 in Orientation 1
I2-K4pk-XhoI-F	tctcgagACTGTGCTCATGGGGCAGTCC	amplify 563bp-L1 fragment to create pGL3-L1F.1 or pGL3-prom_L1F.1		pGL3-L1F.2	Testing promoter activity of L1 in Orientation 2
I2-K4pk-KpnI-F	aggtaccACTGTGCTCATGGGGCAGTCC	amplify 563bp-L1 fragment to create pGL3-L1F.2 or pGL3-prom_L1F.2		pGL3-prom_L1F.1	Testing enhancer activity of L1 in Orientation 1
I2-K4pk-XhoI-R	tctgcagTGAAAGCGCTCTTGTAATTTAACCCCT	amplify 563bp-L1 fragment to create pGL3-L1F.1 or pGL3-prom_L1F.1		pGL3-prom_L1F.2	Testing enhancer activity of L1 in Orientation 2
I2-K4pk-KpnI-R	aggtaccTGAAAGCGCTCTTGTAATTTAACCCCT	amplify 563bp-L1 fragment to create pGL3-L1F.2 or pGL3-prom_L1F.2		pGL3-L2F.1	Testing promoter activity of L2 in Orientation 1
I3_L2_KpnI_F	aggtaccAGGACCAGCTCCATTCCCTTCAC	amplify 543bp-L2 fragment to create pGL3-L2F.1 or pGL3-0.3L2F.1		pGL3-L2F.2	Testing promoter activity of L2 in Orientation 2
I3_L2_XhoI_R	tctcgagCAAGGGAGAGGCAGAAAGAGCCA	amplify 543bp-L2 fragment to create pGL3-L2F.1		pGL3-prom-L2F.1	Testing enhancer activity of L2 in Orientation 1
I3_L2_KpnI_R	aggtaccCAAGGGAGAGGCAGAAAGAGCCA	amplify 543bp-L2 fragment to create pGL3-L2F.2		pGL3-prom-L2F.2	Testing enhancer activity of L2 in Orientation 2
I3_L2_XhoI_F	tctcgagAGCACCAGCTCCATTCCCTTCAC	amplify 543bp-L2 fragment to create pGL3-L2F.2 or pGL3-0.3L2F.2		pGL3-110-L2F.1	Testing if L2 enhancer activity functions with the endogenous IFNb promoter in orientation 1
I3_L2_BamHI_F	aggatccAGCACCAGCTCCATTCCCTTCAC	amplify 543bp-L2 fragment to create pGL3-prom_L2F.1, pGL3-110_L2F.1, or pGL3-prom_0.3L2F.1		pGL3-110-L2F.2	Testing if L2 enhancer activity functions with the endogenous IFNb promoter in orientation 2
I3_L2_SalI_R	tgtcgacCAAGGGAGAGGCAGAAAGAGCCA	amplify 543bp-L2 fragment to create pGL3-prom_L2F.1or pGL3-110_L2F.1		pGL3-0.3L2F.1	Testing if L2 promoter activity is retained when the eRNA sequence is excluded from L2 in orientation 1
I3_L2_BamHI_R	aggatccCAAGGGAGAGGCAGAAAGAGCCA	amplify 543bp-L2 fragment to create pGL3-prom_L2F.2or pGL3-110_L2F.2		pGL3-0.3L2F.2	Testing if L2 promoter activity is retained when the eRNA sequence is excluded from L2 in orientation 2
I3_L2_SalI_F	tgtcgacAGCACCAGCTCCATTCCCTTCAC	amplify 543bp-L2 fragment to create pGL3-prom_L2F.2, pGL3-110_L2F.2, or pGL3-prom_0.3L2F.1		pGL3-prom_0.3L2F.1	Testing if L2 enhancer activity is retained when the eRNA sequence is excluded from L2 in orientation 1
9_21086611_RbamHI	aggatccCTCAGGCAAGCACCAGGGCAAA	amplify 317bp-L2 fragment to create pGL3-prom_0.3L2F.2		pGL3-prom_0.3L2F.2	Testing if L2 enhancer activity is retained when the eRNA sequence is excluded from L2 in orientation 2
9_21086611_RsalI	agtcgacCTCAGGCAAGCACCAGGGCAAA	amplify 317bp-L2 fragment to create pGL3-prom_0.3L2F.1		pGL3-4L2F.1	Testing if L2 enhancer activity is dependent on the presence of associated eRNA sequences in orientation 1
9_21086611_RkpnI	aggtaccCTCAGGCAAGCACCAGGGCAAA	amplify 317bp-L2 fragment to create pGL3-0.3L2F.2		pGL3-4L2F.2	Testing if L2 enhancer activity is dependent on the presence of associated eRNA sequences in orientation 2
9_21086611_RxhoI	actcgacCTCAGGCAAGCACCAGGGCAAA	amplify 317bp-L2 fragment to create pGL3-0.3L2F.1
9_21085365_XhoI	ctcgagCAGTCTTCACCGCCAGCCACAG	amplify a 4160bp-L2 fragment to create pGL3-4L2F.1 and pGL3-4L2F.2
9_21089525_XhoI	ctcgagGTCCATTGAGGTAAAGGTTGGCGA	amplify a 4160bp-L2 fragment to create pGL3-4L2F.1 and pGL3-4L2F.2

## Sheet: 3C primers
Genomic Coordinates of primer	Primer name	Primer sequence	Interaction designation in Figure 1B
chr9:21002063-21002068	5	GCAGCAAGCAGCTAGGTTTT
chr9:21002529-21002534	6	TGAAAACATGAATGGGGAAG
chr9:21006852-21006857	7	GGCTGAGAAATTTCAGTTCCA	L1
chr9:21009959-21009964	8	GCAATGCAAATAAGCACCTG
chr9:21051559-21051564	19	CAAGAGTTCCTCCCAAAATGA
chr9:21065786-21065791	21	TGAACAGATTACTTCTCCTGAAAGC
chr9:21066393-21066398	22	TGCTGCACCTCTTTCATTTG
chr9:21068220-21068225	23	AAGCAAAGGAAAGCAAACGA	<- Anchor Primer
chr9:21087717-21087722	29	GTCTTGGCAATGTTTGCTGA	L2
chr9:21100880-21100885	35	CCCCAACCTTTTACCAAGAA	negative control
chr9:21104083-21104088	37	AAACAGAGGGGTGATTGTGG	L3
chr9:21128751-21128756	43	CAGATTTACATGAGAGGGAACTGA
chr9:21134686-21134691	44	TGTCTTGCTGCTTCTGCATT
chr9:21158459-21158464	51	GGGATTCTGGGGATTCAAGT
chr9:21163730-21163735	55	TGGTCCAGATTTTGGCTTTC
chr9:21173931-21173936	58	ATGCTGCTCCTCTGACAGGT
chr9:21176299-21176304	60	TGCCAGTTATGAATGTCCAGA
chr9:21185813-21185818	62	GGAGAGGGGAAAGTGTGTCA
chr9:21185998-21186003	63	CAAGCCACCATTCCAGACTA
chr9:21186417-21186422	64	TTTAACCATCCTTTCTCCTCCA
chr9:21190927-21190932	65	CCTTGGAAACTGCAAACTCA
chr9:21191988-21191993	66	AACTGGTGGCCATCAAACTC
chr9:21195875-21195880	68	CGTATTCCTTGGAAACTGCAA
chr9:21204518-21204523	70	ATGCTGCTCCTCTGACAGGT
chr9:21206064-21206069	72	CCTTGGAAACTGCAAACTCA
chr9:21216938-21216943	75	ATGCCTTGGAAACTGCAAAT
chr9:21226592-21226597	78	ATGCTGCTCCTCTGTCAGGT
chr9:21228694-21228699	80	CCTTTCCATTGCCAGTTATGA
chr9:21243113-21243118	81	GGAAATGGGCTTCTTCCAAT
chr9:21255036-21255041	83	CGAAGTCTCCATTGTGACCA
chr9:21256900-21256905	84	AACCCTGCGTTACTGTCTGG
chr9:21258528-21258533	85	GAGGAAATGGGGAAGTGGAC
chr9:21258716-21258721	86	TTGAAATGAGGAGCGACAAA
chr9:21267980-21267985	87	GCTGAACATGATGCTGCTTAAC
chr9:21285614-21285619	91	GGAAGTGTGCCAGGTCTCAG
chr9:21285814-21285819	92	ACAAGCCACCATTTCCTGAC
chr9:21308320-21308325	97	CCGAGAAAGATGGCCTTTTA
chr9:21312773-21312778	98	CTAGGGCCATGAAGGAGATG
chr9:21321597-21321602	100	CATGCTGACAATCTTCCAGGT
chr9:21332164-21332169	101	GCCTTCAGATGATAGGAGCAA
chr9:21342645-21342650	106	ATTGCCAAACCCACTGGATA
chr9:21348142-21348147	109	GAAAAGCAATTCCTGGGTCA
chr9:21355860-21355865	110	CCAGATTTTCCTGTAAGATACCG
chr9:21357374-21357379	111	GCAGAAGTGAGAGTCTTTGAAATG
chr9:21366185-21366190	112	GACAGTGCCTAAGCATGCAA
chr9:21370660-21370665	114	CAAGAAAACAGGGGAAGAAGG
chr9:21370855-21370860	115	CCTTCGATGTGAAGGCTGAC
chr9:21371879-21371884	116	GAGAGGTTTGCAGGAGCCTA
chr9:21381000-21381005	119	CCAGTTTCACAGGTTCATTACG
chr9:21385245-21385250	120	CCATTATTTCCCACCCAAAA
chr9:21385964-21385969	121	ACCTACATTGGGGCACACAT
chr9:21397412-21397417	123	TGTTTGGTTCATCACCCTCA
chr9:21399353-21399358	124	CTCCTGCCTGAAGGACAGAC
chr9:21401356-21401361	126	CACCTGGAAGTATTGGCCTTA
chr9:21402025-21402030	127	GGACCTCCAATGGAAGGAGA
chr9:21402933-21402938	128	AGTAAAACCCCTGCCCAGTT
chr9:21409278-21409283	129	GCTAGGGTCCCTCACACAAA
chr9:21431135-21431140	133	TACACCAGGTCACGCTTTCA
chr9:21433201-21433206	134	ACCATGGAAATTCAGAGAGCAA
chr9:21435300-21435305	135	TGTTCCAACAGGATGTCTGTG
chr9:21452420-21452425	139	GAGGGCAAACTAGAGATGAAGTC
chr9:21458881-21458886	142	cTGAAGCGCCTGCTTATTTT
chr9:21459124-21459129	143	GAAGAGGGCTGAATTAGAACAA
chr9:21464944-21464949	145	AGCCTCTTTCTCGGATACTCA
chr9:21472152-21472157	146	CCAAAGGCTTATCAGCACCTA
chr9:21482479-21482484	148	TCCCAATGGTATCGACACAG
chr9:21489856-21489861	149	GACAAACACCAGCGAAGTCA
chr9:21501059-21501064	151	CCAGAAACAAAGGAAGATGAGG
chr9:21506374-21506379	153	GCATCCAAAAGGATCCCAAT
chr9:21506860-21506865	154	TCCAAGTGGGAGGTGACAGT
chr9:21507375-21507380	155	ACCACATGCTTTGGATTTAGG
chr9:21523375-21523380	160	CCCAAATCTGATTCATGAAAGG
chr9:21540208-21540213	164	GCGGCATGACCCTTTATTAG
chr9:21541697-21541702	165	AACAGGCCGTGGTAACTGAT
chr9:21550619-21550624	166	ACTGCCCCTTCAGGTGTATG
chr9:21560197-21560202	168	GGGAATTGCAGAAAACTGGA
chr9:21563570-21563575	170	AATTGTGCAACAGCATGACC
chr9:21563649-21563654	171	CAGAAATGAGTGCTGGGAAG
chr9:21566327-21566332	172	GGAAGTTGTTTTCCTTTCCACA
chr9:21568982-21568987	174	TCATGGGTTTCGCCTTAAAT
chr9:21571700-21571705	175	ACCCTTTCCAATCACTCACG
chr9:21579269-21579274	177	GGACTTTGGTCATGCTTTCC
chr9:21588350-21588355	179	GTTTCTGTTGGTTGCCTGTG
chr9:21588967-21588972	180	TTTTCCTAAGCCGAAGATGG
chr9:21598152-21598157	183	CAAGAAACAAGTGCAGTGAAGC
chr9:21599034-21599039	184	TAAGCACATGGGGATGTCAA
chr9:21633609-21633614	193	CATGGGAACAGTGAAAATTCC
chr9:21668680-21668685	199	ATTTCCAGATTCTCAGCTCTGT
chr9:21669664-21669669	200	GGCAGCACCCAGATGATAGT
chr9:21675608-21675613	202	GGAGTGGCTGGTTCTTTCAT
chr9:21676222-21676227	203	ACTTCGAAGGGGCAAAGAAT
chr9:21676517-21676522	204	ACACACACCCACAACCTGAA
chr9:21693064-21693069	206	AGCTCCTTCCAAATGCAGAA
chr9:21697928-21697933	208	GCAGCCAGCTTATGCTCTTC
chr9:21698049-21698054	209	TCCAAGACTTTGGTGTGGAG
chr9:21710951-21710956	214	AGCCTCTTACATTTCCCAAAGT
chr9:21714180-21714185	216	GCGATTAGGTCTGGTGCTTT
chr9:21714374-21714379	217	GAACACCCTTTGGGATCAGT
chr9:21718286-21718291	218	AAACAGCTCATAGCAACGCATA
chr9:21718532-21718537	219	CGCATATCCAAGTTTGAAGAAC
chr9:21724379-21724384	221	AATGGCATGAGGAAGAGCAG
chr9:21725236-21725241	222	TCTGCAAGGAACATGCAGTC
chr9:21730874-21730879	223	TAATGGAGCCAGAGGACAGG
chr9:21763275-21763280	229	TATGGCTGAGCCTGGATTTT
chr9:21771781-21771786	234	CCTTGATTGCAGAGACATAGGTT
chr9:21774131-21774136	235	TCCCATGTATGATAGTCTGGAA
chr9:21774547-21774552	236	TGTCCACTTCAATCAAATCACC
chr9:21778601-21778606	238	GCTCAGAGATAGTTTTGCCAAG	L4
chr9:21793385-21793390	240	CCCCAGCAGCGTAATACTGT
chr9:21801728-21801733	241	TCGTTCATGTTGCTTTCAGC
chr9:21804326-21804331	242	TCAACTTGTGTAACCTGACCTGA
chr9:21806328-21806333	243	CAAGCAGACATTTCCAGTGC
chr9:21819263-21819268	249	TGGGGTTTCCCAGAGTCATA
chr9:21821984-21821989	250	ATTGGCCTGTTGTGCCTAAG
chr9:21844032-21844037	256	ATGCCTAGCCTTGCCACTAA
chr9:21844877-21844882	257	CCACAGTTCCAGAGGTGGTT
chr9:21846340-21846345	259	TTGGGTCATAGATGAACACAGG
chr9:21847628-21847633	260	GCTAATAGCACGAGCTTCCA
chr9:21851389-21851394	262	ATCGGATTTTCAAAGGAGGA
chr9:21852067-21852072	263	CTGCCCAGGAGAAAAGAAGA
chr9:21861855-21861860	265	CCCCAGATAGTGAAAACTGGA
chr9:21863143-21863148	266	CCTAGGATGGAAGGGATTTG
chr9:21863844-21863849	267	CAACAGTCGTACTAAATGGTTCC
chr9:21864079-21864084	268	CACACATCGGAATGTGATGA
chr9:21892447-21892452	276	CCTATGCCCTACCTGCAAAA
chr9:21893018-21893023	278	CTGAAATTCCCACCAAAATG
chr9:21951994-21951999	295	TGTTAGCTATTTGAGAGACGGTTG
chr9:21961393-21961398	298	ACACAAGCCCCAGGTGTCTA
chr9:21965688-21965693	299	GCAAGGGTTTCTCAGACGTG
chr9:21967823-21967828	300	GGTGGGAGAGTGGGAAGAGT
chr9:21971382-21971387	301	TGGGGTGATGCATTCTGATA
chr9:21974218-21974223	302	TCTGTGGTTTCAACAAGCAA
chr9:21981018-21981023	303	GGATTAATCTCATTGGGCAAC
chr9:21988162-21988167	304	GCTGCCCAATACCTGTTCTC
chr9:21991072-21991077	305	CCAAGGGGATGGAAGAATTT
chr9:21998414-21998419	307	GGAATCCCGTCTCATTCTCA
chr9:21999323-21999328	308	CCTGGATTGCTTCTGGGAAA
chr9:22001162-22001167	309	GTGGTCCTAACCAGCTCCAG	L5
chr9:22007423-22007428	311	GCTCAACCTACCCGTTTCAC
chr9:22025507-22025512	318	TCCTTGTTGGGTAATCGTGA
chr9:22032811-22032816	319	CTTGCGTTCCTGCAAAAGTT
chr9:22065249-22065254	324	AGGCTAGCTCCCTGCCTATC
chr9:22100296-22100301	330	CCACTGGGTGCCTGTTATTT
chr9:22120310-22120315	336	TCAGAGCACTGGGTCACATC
chr9:22120412-22120417	337	CCTGCATTGTCCAGGTTTTA
chr9:22126296-22126301	339	TGGTCTTTCCCACAGAGGAC
chr9:22136356-22136361	340	GAAAAGAGTGGTGCTAGATACTTGG
chr9:22154800-22154805	342	GGAAAATGCAAATGTGAGCA
chr9:22155847-22155852	343	GCAAACATTTTCAGCGCTTT
chr9:22160890-22160895	345	TGATCAGGGTGTGTGCCTTA
chr9:22165992-22165997	348	TGCAAAGTGTGGAAGAGAAGT
chr9:22166481-22166486	349	TGGGGAAGGAGAGATGTGAG
chr9:22173290-22173295	352	TCACTGATGGATGCATTGACT
chr9:22201544-22201549	366	ATGCTGCCGTCAAATTCTTT
chr9:22201888-22201893	367	CGCCTGTGGCATATTCATAA
chr9:22202426-22202431	368	GACCAAGCCAAACCTTTTGA
chr9:22204679-22204684	370	CACTTCTGCCTCAGCTGTCA
chr9:22209494-22209499	372	GGCTGAGAATCGCAAAAGAC
chr9:22235650-22235655	378	TTCATAATTTTGGCCCCTGA
chr9:22243402-22243407	382	TCCCAAGGAGTAAAGCAGGT
chr9:22275039-22275044	394	TGTTCCATTCCAACACTCCA
chr9:22279308-22279313	396	AAAGGCCCCTACGTCCTAAA
chr9:22292686-22292691	403	AGAGCGCTGTCCCTCTATGA
chr9:22294736-22294741	404	CCAGAATGGAATGGGGAAAT
chr9:22295636-22295641	405	GGACTGAGACACAAGCAGCA
chr9:22297620-22297625	407	TTAGCCCAGGCTGCTTTATG
chr9:22309530-22309535	409	GCATTCCTAGCACCCTGAAG
chr9:22310298-22310303	412	TTGTAATGAGTGTGTGCTTTGC
chr9:22321084-22321089	415	TGCTTCCATGTTACTGATTACTGC
chr9:22321351-22321356	416	GTTGTCACCCAAATCTCTTTTC
chr9:22321830-22321835	417	CCCTCTCAGTCCTGGTTTCA
chr9:22337576-22337581	419	TGTGAGCCGCAGAGTCATAG
chr9:22347410-22347415	423	TGCACAATAGGGACGAACAA

## Sheet: ChIP Primers
Other primers
Primer Name	Primer sequence	Use
I3-ChIP-R	CCTGGCACACACACCAGCTGTC	L2 detection in ChIP
I3-ChIP-F	TGCCCTGGTGCTTGCCTGAG	L2 detection in ChIP
L1_ChIP_F	CTGCAGGGCCAGTCAGCACC	L1 detection in ChIP
L1_ChIP_R	TCAGGGGCCACAGAGAGGGGA	L1 detection in ChIP
I1C_ChIP_F	TCTGCATGGATCCCCTCAAGAGC	ChIP negative control site
I1C_ChIP_R	GGTCAAATGGTGGGAAAAAGTAGGGG	ChIP negative control site

## Sheet: Recombineering Oligos
BAC Recombineering Oligonucleotides
Primer Name	Primer sequence	Use
L2_GALK_F	TGTACGATGAACCAGGTGGTGCAAAAATAACAATGAGGGTGATGCAACAACCTGTTGACAATTAATCATCGGCA	To ampify a GalK cassette with homology arms for positive selection a L2
L2_GALK_R	CTCCATTCTTCAATTCCAATTCGACAATTCACATTTAGTTTCCTTTTCACTCAGCACTGTCCTGCTCCTT	To ampify a GalK cassette with homology arms for positive selection a L2
sL2KO_W	GGGTTAAGAAGAGAATACACAGACAACACACTTACAGCAGCTGCTGAATAGCAAGTGCTGCTTATCTTCACAAAGCAGAAGATTCTTCTGGCTGCCTGGA	To remove GalK cassette at the L2 with negative deoxygalactose selection
sL2KO_C	TCCAGGCAGCCAGAAGAATCTTCTGCTTTGTGAAGATAAGCAGCACTTGCTATTCAGCAGCTGCTGTAAGTGTGTTGTCTGTGTATTCTCTTCTTAACCC	To remove GalK cassette at the L2 with negative deoxygalactose selection
sL2F	ACACAGACAACACACTTACAGCAGC	To confirm integration/deletion of GalK cassette at L2 as shown in Figure 9
sL2R	AGGCATCTTCCAGGCAGCCA	To confirm integration/deletion of GalK cassette at L2 as shown in Figure 9

## Sheet: siRNA sense strand sequences
	sense strand sequence
si-eRNA1	uagcaccugguaagaaauu
si-eRNA2	cuguaaguguguugucuguuu
si+eRNA1	gcuaguuacuuguggauguuu
si+eRNA2	gagagaaccaagagguaaauu
